# Supplementary material for: The Antibiotic Efflux Protein TolC Is a Highly Evolvable Target under Colicin E1 or TLS Phage Selection
Source: Mol Biol Evol. 2021 Jun 27;38(10):4493–504. doi: 10.1093/molbev/msab190 (PMC8476145; doi:10.1093/molbev/msab190)
Supplement: msab190_Supplementary_Data [file msab190_supplementary_data.zip]

Archive with 2 entries (2 files):
- SupplementaryMaterial.zip
- Tamer_et_al_Supplementary_Figures_Legends.docx
